# Supplementary material for: Hybridization, polyploidization, and morphological convergence make dozens of taxa into one chaotic genetic pool: a phylogenomic case of the Ficus erecta species complex (Moraceae)
Source: Front Plant Sci. 2024 Mar 26;15:1354812. doi: 10.3389/fpls.2024.1354812 (PMC11002808; doi:10.3389/fpls.2024.1354812)
Supplement: Supplementary file 2 [file Table_1.xlsx]

## Sheet: Table S1
Table S1. Sampling information of Ficus erecta complex
Sample number	Taxon	Collector	Locality	latitude	longitude	altitude(m)	Sampling date	Flow cytometry	RAD	cpDNA
20160295	Ficus heteromorpha	X.M. Wang, H.Y. Gao	Jinxiu,Guangxi,China	24°09′43.62″N	110°13′13.46″E	1187	2016-07-16	✓	✓	✓
20160306	Ficus abelii	Z. Zhang, H.Y. Gao	Lipu,Guangxi,China	24°55'24.44"N	110°32'9.76"E		2016-07-20	✓	✓	✓
20160308	Ficus abelii	Z. Zhang, H.Y. Gao	Yangshuo,Guangxi,China	24°46′52.88″N	110°26′27.99″E		2016-07-20	✓	✓	✓
20160380	Ficus periptera	Z. Zhang	Napo,Guangxi,China	23°13′36.87″N	105°35′3.48″E	800	2016-07-15	✓	✓	✓
20160414	Ficus pyriformis	Z. Zhang	Shangsi,Guangxi,China	21°54′21.49″N	107°54′49.28″E		2016-07-18	✓	✓	✓
20160436	Ficus pandurata	M.J. Zhang	Pingnan,Fujian,China	26°54′59″N	118°58′58″E		2016-10-05			✓
20160446	Ficus pandurata	H.Q. Li	Ningde,Fujian,China	26°39′19.64″N	119°35′56.78″E		2016-10-14	✓	✓	✓
20160449	Ficus pyriformis	H.Q. Li	Fengkai,Guangdong,China	23°27′21.62″N	111°53′32.28″E	380	2016-10-16	✓	✓
20160451	Ficus pyriformis	H.Q. Li	Fengkai,Guangdong,China	23°27′21.62″N	111°53′32.28″E	380	2016-10-16	✓	✓	✓
20160453	Ficus pandurata	H.Q. Li	Cangwu,Guangxi,China	23°32′17.75″N	111°18′55.26″E		2016-10-17	✓	✓	✓
20160455	Ficus formosana	Y.K. Bi	Mengla,Yunnan,China	21°55′53.20″N	101°15′38.18″E		2016-11-06	✓	✓	✓
20160457	Ficus ?pingtangensis	Y.K. Bi	Mengla,Yunnan,China	21°55′53.20″N	101°15′38.18″E		2016-11-06	✓	✓	✓
20160458	Ficus pandurata	H.Q. Li	Wuyishan,Fujian,China	27°44′38.46″N	117°38′51.77″E		2016-11-06	✓	✓	✓
20160460	Ficus pandurata	H.Q. Li	Wuyishan,Fujian,China	27°44′38.46″N	117°38′51.77″E		2016-11-06	✓	✓	✓
20170002	Ficus ?pandurata	Z. Zhang, M.J. Zhang	Ruyuan,Guangdong,China	24°54′33.76″N	113°3′48.57″E		2017-03-04	✓	✓	✓
20170011	Ficus pandurata	Z. Zhang, J.H. Zhang	Shangsi,Guangxi,China	21°48′41″N	107°57′12″E		2017-04-03	✓	✓	✓
20170032	Ficus stenophylla	Z. Zhang, J.H. Zhang	Libo,Guizhou,China	25°17′10.07″N	108°04′26.41″E	456	2017-04-07	✓	✓	✓
20170033	Ficus stenophylla	Z. Zhang, J.H. Zhang	Libo,Guizhou,China	25°17′12.29″N	108°04′21.38″E	466	2017-04-07	✓	✓	✓
20170035	Ficus stenophylla	Z. Zhang, J.H. Zhang	Libo,Guizhou,China	25°17′19.79″N	108°04′06.38″E	482	2017-04-07	✓	✓	✓
20170038	Ficus gasparriniana var. laceratifolia	Z. Zhang, J.H. Zhang	Libo,Guizhou,China	25°17′49.27″N	108°04′19.24″E	665	2017-04-07	✓	✓	✓
20170039	Ficus gasparriniana var. laceratifolia	Z. Zhang, J.H. Zhang	Libo,Guizhou,China	25°17′49.27″N	108°04′19.24″E	665	2017-04-07	✓	✓	✓
20170043	Ficus pingtangensis	Z. Zhang, J.H. Zhang	Libo,Guizhou,China	25°17′49.27″N	108°04′19.24″E		2017-04-07	✓	✓	✓
20170044	Ficus gasparriniana var. esquirolii	Z. Zhang, J.H. Zhang	Libo,Guizhou,China	25°17′49.27″N	108°04′19.24″E		2017-04-07	✓	✓	✓
20170045	Ficus gasparriniana var. esquirolii	Z. Zhang, J.H. Zhang	Libo,Guizhou,China	25°17′49.27″N	108°04′19.24″E		2017-04-07	✓
20170047	Ficus gasparriniana var. laceratifolia	Z. Zhang, J.H. Zhang	Libo,Guizhou,China	25°17′49.27″N	108°04′19.24″E		2017-04-07	✓
20170048	Ficus gasparriniana var. laceratifolia	Z. Zhang, J.H. Zhang	Libo,Guizhou,China	25°17′49.27″N	108°04′19.24″E		2017-04-07	✓
20170053	Ficus erecta	J.H. Zhang, M.J. Zhang	Zhoushan,Zhejiang,China	29°48′52.57″N	122°17′37.28″E	ca. 300-400	2017-05-06	✓	✓	✓
20170065	Ficus erecta	Z. Zhang, J.H. Zhang	Libo,Guizhou,China	25°17′49.27″N	108°04′19.24″E		2017-04-07	✓
20170104	Ficus abelii	H.Q. Li, Z. Zhang, X.M. Wang, J.H. Zhang	Conghua,Guangdong,China	23°38′37.30″N	113°47′39.85″E		2017-07-27	✓	✓	✓
20170105	Ficus formosana	H.Q. Li, Z. Zhang, X.M. Wang, J.H. Zhang	Conghua,Guangdong,China	23°38′37.30″N	113°47′39.85″E		2017-07-27	✓	✓	✓
20170106	Ficus formosana	H.Q. Li, Z. Zhang, X.M. Wang, J.H. Zhang	Conghua,Guangdong,China	23°38′37.30″N	113°47′39.85″E		2017-07-27	✓	✓	✓
20170107	Ficus ?pandurata	H.Q. Li, Z. Zhang, X.M. Wang, J.H. Zhang	Conghua,Guangdong,China	23°37′46.89″N	113°47′47.07″E		2017-07-27	✓	✓	✓
20170108	Ficus ?pandurata	H.Q. Li, Z. Zhang, X.M. Wang, J.H. Zhang	Conghua,Guangdong,China	23°37′46.89″N	113°47′47.07″E		2017-07-27	✓	✓	✓
20170113	Ficus gasparriniana var. laceratifolia	H.Q. Li, J.H. Zhang	Xichou,Yunnan,China	23°22′19.50″N	104°47′4.99″E		2017-07-30	✓	✓	✓
20170117	Ficus chapaensis	H.Q. Li, J.H. Zhang	Wenshan,Yunnan,China	23°18′14.79″N	103°57′10.85″E		2017-07-31	✓	✓	✓
20170119	Ficus heteromorpha	H.Q. Li, J.H. Zhang	Xichou,Yunnan,China	23°22′19.50″N	104°47′4.99″E		2017-07-30	✓	✓	✓
20170120	Ficus gasparriniana var. viridescens	H.Q. Li, J.H. Zhang	Xichou,Yunnan,China	23°22′19.50″N	104°47′4.99″E			✓
20170156	Ficus gasparriniana var. esquirolii	H.Q. Li, J.H. Zhang	Xichou,Yunnan,China	23°22′19.50″N	104°47′4.99″E		2017-07-30	✓	✓	✓
20170159	Ficus gasparriniana var. esquirolii	H.Q. Li, J.H. Zhang	Xichou,Yunnan,China	23°22′19.50″N	104°47′4.99″E		2017-07-30	✓	✓	✓
20170181	Ficus pyriformis var. hirtinervis	H.Q. Li	Longmen,Guangdong,China	23°38′53.87″N	113°53′29.38″E		2017-08-18	✓	✓	✓
20170188	Ficus tannoensis	P.A. Chou	Taidong,Taiwan,China	22°00'32"N	121°34'19"E		2017-08-20	✓	✓	✓
20170189	Ficus vaccinioides	P.A. Chou	Taidong,Taiwan,China	22°00'32"N	121°34'19"E		2017-08-20	✓	✓	✓
20170190	Ficus erecta	Z.H. Su, A. Sasaki	Ishigaki,Okinawa，Japan	24°22′23.81″N	124°09′02.10″E	147m	2017-08-01	✓	✓	✓
20180013	Ficus abelii	S. Liao	Fangchenggang,Guangxi,China	21°36'20.25"N	107°29'53.02"E	181	2018-03-13	✓	✓	✓
20180048	Ficus periptera	X.X. Zhu	Malipo,Yunnan,China	22°58'4.188"N	104°50'44.86"E	916	2018-05-05	✓	✓	✓
20180080	Ficus ?pandurata	S. Liao, Z. Zhang	Yingjiang,Yunnan,China	24°42'25.71"N	97°41'56.64"E	1742	2018-05-30	✓	✓	✓
20180149	Ficus gasparriniana var. laceratifolia	C. Fang, J.H. Zhang	Emeishan,Sichuan,China	29°35′07.07″N	103°25′32.12″E	527	2018-07-03	✓	✓	✓
20180172	Ficus ischnopoda	C. Fang, J.H. Zhang	Xingyi,Guizhou,China	25°08′30.05″N	104°57′12.37″E	1004	2018-07-06	✓	✓	✓
20180177	Ficus gasparriniana var. laceratifolia	C. Fang, J.H. Zhang	Tianlin,Guangxi,China	24°17′32.42″N	106°13′11.75″E	337	2018-07-08	✓	✓	✓
20180182	Ficus gasparriniana var. viridescens	C. Fang, J.H. Zhang	Tianlin,Guangxi,China	24°26′39.44″N	106°21′47.86″E	1443	2018-07-09	✓	✓	✓
20180191	Ficus gasparriniana var. viridescens	J.H. Zhang	Tianlin,Guangxi,China	24°26'39.10″N	106°21'41.81″E	1419	2018-07-09	✓	✓	✓
20180195	Ficus pandurata var. angustifolia	J.H. Zhang	Xihu,Zhejiang,China	30°15′35.19″N	120°7′28.71″E		2018-09-23	✓	✓	✓
20190041	Ficus gasparriniana var. laceratifolia	X.M. Wang, J.H. Zhang	Lingshui,Hainan,China	18°43′37.99″N	109°52′03.95″E	937	2019-07-06	✓	✓	✓
20190121	Ficus periptera	X.M. Wang, J.H. Zhang	Malipo,Yunnan,China	22°59′07.83″N	104°49′25.64″E	886	2019-07-11	✓	✓	✓
20190122	Ficus periptera	X.M. Wang, J.H. Zhang	Malipo,Yunnan,China	22°59′04.15″N	104°49′29.03″E	883	2019-07-11	✓	✓	✓
20190126	Ficus periptera	X.M. Wang, J.H. Zhang	Malipo,Yunnan,China	22°58′04.97″N	104°50′31.62″E	948	2019-07-11	✓	✓	✓
20190128	Ficus pingtangensis	X.M. Wang, J.H. Zhang	Malipo,Yunnan,China	22°58′04.47″N	104°50′34.48″E	955	2019-07-11	✓	✓	✓
20190134	Ficus ischnopoda	X.M. Wang, J.H. Zhang	Napo,Guangxi,China	23°13′42.89″N	104°34′18.45″E	835	2019-07-14	✓	✓	✓
20190135	Ficus periptera	X.M. Wang, J.H. Zhang	Napo,Guangxi,China	23°13′41.29″N	104°34′04.97″E	1060	2019-07-14		✓	✓
20190140	Ficus ？stenophylla	X.M. Wang, J.H. Zhang	Tengchong,Yunnan,China	25°12′57.87″N	98°34′24.19″E	1493	2019-07-16	✓	✓	✓
20190148	Ficus ？stenophylla	X.M. Wang, J.H. Zhang	Tengchong,Yunnan,China	25°13′11.07″N	98°34′30.12″E	1507	2019-07-16	✓	✓	✓
20190153	Ficus ？stenophylla	X.M. Wang, J.H. Zhang	Tengchong,Yunnan,China	25°12′45.15″N	98°34′42.61″E	1492	2019-07-16		✓	✓
20190208	Ficus pedunculosa	S. Liao, X.M. Wang, P.A. Chou, W.F. Chiang	Pingdong,Taiwan,China	21°56'16.25"N	120°48'4.13"E	8.67	2019-08-13	✓	✓	✓
20190220	Ficus formosana	S. Liao, X.M. Wang, P.A. Chou, W.F. Chiang	Pingdong,Taiwan,China	22°11'14.25"N	120°50'54.20"E	265.77	2019-08-13	✓	✓	✓
20190229	Ficus vaccinioides	S. Liao, X.M. Wang, P.A. Chou, W.F. Chiang	Taidong,Taiwan,China	22°4'29.99"N	121°30'29.24"E	78.25	2019-08-14	✓	✓	✓
20190234	Ficus tannoensis	S. Liao, X.M. Wang, P.A. Chou, W.F. Chiang	Taidong,Taiwan,China	22°4'33.78"N	121°30'28.36"E	157.73	2019-08-14	✓	✓	✓
20190236	Ficus tannoensis	S. Liao, X.M. Wang, P.A. Chou, W.F. Chiang	Taidong,Taiwan,China	22°4'37.31"N	121°30'32.17"E	175.38	2019-08-14	✓	✓	✓
20190238	Ficus pedunculosa	S. Liao, X.M. Wang, P.A. Chou, W.F. Chiang	Taidong,Taiwan,China	22°4'25.212"N	121°30'46.45"E		2019-08-14	✓
20190283	Ficus erecta var. beecheyana	S. Liao, X.M. Wang, P.A. Chou, W.F. Chiang	Taidong,Taiwan,China	22°0'29.49"N	121°34'16.91"E	65.16	2019-08-16	✓	✓	✓
20190292	Ficus vaccinioides	X.M. Wang, B. Xiong	Taibei,Taiwan,China	25°6'50.54"N	121°34'50.89"E	288.41	2019-08-19	✓	✓	✓
20170159_6	Ficus gasparriniana var. esquirolii	H.Q. Li, J.H. Zhang	Xichou,Yunnan,China	23°22′19.50″N	104°47′4.99″E		2017-07-30	✓	✓	✓
20200034_1	Ficus pumila	Y. Yang	Tiantong,Zhejiang,China	29°48'30.17"N	121°47′24.57″E	144	2020-01-19	✓
SSB_5	Ficus pumila	Z. Zhang, X.M. Wang	Sheshan,Shanghai,China	31°5'52"N	121°11'25"E		2018-03-13	✓	✓	✓

## Sheet: Table S2
Table S2. Robinson-Foulds distance between 51 trees based on unlinked snps of Ficus erecta complex
	85min5	85min10	85min15	85min22	85min25	85min28	85min31	85min34	85min37	85min40	85min43	85min46	85min49	85min52	85min55	85min58	85min61	90min5	90min10	90min15	90min22	90min25	90min28	90min31	90min34	90min37	90min40	90min43	90min46	90min49	90min52	90min55	90min58	90min61	95min5	95min10	95min15	95min22	95min25	95min28	95min31	95min34	95min37	95min40	95min43	95min46	95min49	95min52	95min55
85min5	0	26	20	24	24	22	26	28	24	32	30	32	42	32	24	46	44	22	14	30	18	22	24	22	34	38	32	32	36	42	40	38	44	54	22	14	14	24	18	24	30	32	28	40	46	44	48	50	44
85min10	26	0	28	32	28	30	32	36	26	30	36	46	38	36	34	42	46	36	20	24	26	22	30	24	32	28	38	26	42	46	42	46	38	58	36	26	26	34	20	28	28	28	34	42	42	46	50	48	40
85min15	20	28	0	22	24	30	28	28	28	28	24	44	42	24	24	40	46	30	20	28	26	24	20	22	34	34	24	26	44	38	44	34	40	56	30	24	22	24	20	18	28	24	20	32	40	40	50	40	46
85min22	24	32	22	0	28	30	30	34	26	34	32	42	48	24	28	42	42	30	18	30	12	22	30	22	34	32	24	34	36	30	42	24	42	50	30	22	18	20	24	18	26	22	22	34	42	48	50	46	44
85min25	24	28	24	28	0	36	26	30	18	22	36	44	38	30	36	34	30	32	22	26	34	28	26	10	30	30	28	36	42	42	46	44	40	58	32	28	26	20	24	18	26	22	22	34	42	48	50	46	44
85min28	22	30	30	30	36	0	36	38	32	34	34	36	42	36	34	50	50	36	26	30	24	22	20	30	28	34	38	18	40	44	30	44	38	56	36	22	28	34	26	26	34	34	28	46	48	48	48	54	44
85min31	26	32	28	30	26	36	0	26	32	32	32	48	52	38	32	40	48	34	24	18	26	30	34	24	34	32	24	36	38	48	40	40	42	50	34	30	24	34	26	26	34	34	28	46	48	48	48	54	44
85min34	28	36	28	34	30	38	26	0	38	38	34	34	36	42	28	34	40	30	30	26	32	30	30	30	40	30	24	38	22	34	26	42	48	50	30	32	32	34	32	36	34	40	38	36	44	28	32	44	44
85min37	24	26	28	26	18	32	32	38	0	30	40	34	38	32	36	46	30	30	20	28	28	30	30	20	26	34	32	34	44	42	48	34	36	60	30	24	26	20	30	24	30	22	26	36	42	48	54	44	34
85min40	32	30	28	34	22	34	32	38	30	0	26	54	40	22	36	46	36	38	28	24	38	34	32	20	32	34	30	38	46	32	34	44	34	62	38	28	34	28	22	24	30	32	26	34	32	38	54	42	44
85min43	30	36	24	32	36	34	32	34	40	26	0	48	46	24	30	44	40	42	32	36	34	34	32	34	36	32	28	32	42	28	32	34	38	60	42	32	36	34	32	30	34	40	30	42	50	44	48	52	44
85min46	32	46	44	42	44	36	48	34	34	54	48	0	32	48	44	40	44	40	42	46	38	40	38	42	38	46	48	40	36	48	42	40	34	52	40	34	40	38	44	38	44	46	44	48	50	46	42	52	36
85min49	42	38	42	48	38	42	52	36	38	40	46	32	0	42	46	38	36	46	46	42	50	42	40	38	34	36	34	42	40	40	42	52	34	62	46	40	50	42	42	50	42	48	46	46	46	32	40	46	36
85min52	32	36	24	24	30	34	38	42	32	22	24	48	42	0	34	44	32	38	28	28	30	34	34	28	30	32	28	32	46	26	46	30	38	64	38	30	32	28	26	26	28	36	20	42	40	42	56	44	34
85min55	24	34	24	28	36	50	32	28	36	36	30	44	46	34	0	46	46	34	30	34	24	33	28	30	36	36	26	32	42	40	38	32	40	52	34	22	22	30	22	32	36	34	30	38	42	48	42	42	48
85min58	46	42	40	42	34	50	40	34	46	46	44	40	38	44	46	0	44	46	42	40	48	38	44	32	36	42	40	46	40	40	42	46	38	56	46	42	46	40	46	44	34	50	42	46	44	40	48	42	36
85min61	44	46	46	42	30	80	48	40	30	36	40	44	36	32	46	44	0	42	42	40	46	48	46	36	34	36	36	46	42	36	48	46	44	66	42	42	46	36	48	44	38	44	36	50	50	46	52	52	34
90min5	22	36	30	30	32	36	34	30	30	38	42	40	46	38	34	46	42	0	22	34	26	38	34	30	36	44	38	42	42	42	44	38	46	54	0	22	22	38	30	30	36	32	36	44	48	40	52	50	50
90min10	14	20	20	18	22	26	24	30	20	28	32	42	46	28	30	42	42	22	0	26	16	26	28	20	32	38	30	34	36	40	38	34	40	56	22	20	20	28	20	24	34	26	30	36	44	44	52	50	48
90min15	30	24	28	30	26	30	18	26	28	24	36	46	42	28	34	40	40	34	26	0	28	24	28	20	22	18	26	30	36	40	38	42	38	60	34	26	30	26	22	26	18	40	28	32	36	38	48	38	46
90min22	18	26	26	12	34	24	26	32	28	38	34	38	50	30	24	48	46	26	16	28	0	18	32	26	30	30	32	30	34	38	40	24	44	50	26	16	10	26	22	20	26	26	24	36	48	46	50	52	48
90min25	22	22	24	22	28	22	30	30	30	34	34	40	42	34	22	38	48	38	26	24	18	0	20	20	26	28	32	26	40	42	40	34	38	52	38	18	20	22	20	20	24	28	22	40	44	50	46	46	42
90min28	24	30	20	30	26	20	34	30	30	32	32	38	40	34	28	44	46	34	28	28	32	20	0	26	30	30	34	20	48	42	40	44	40	54	34	22	28	20	20	22	30	34	26	40	42	40	40	40	38
90min31	22	24	22	22	10	30	24	30	20	20	34	42	38	28	30	32	36	30	20	20	26	20	26	0	20	28	26	34	40	42	40	36	38	58	30	18	18	14	22	24	18	26	20	34	32	38	50	36	40
90min34	34	32	34	34	30	28	34	40	26	32	36	38	34	30	36	36	34	36	32	22	30	26	30	20	0	22	32	26	42	44	44	32	32	64	36	22	32	26	34	28	22	34	26	40	44	40	50	44	36
90min37	38	28	34	32	30	34	32	30	34	34	32	46	36	32	36	42	36	44	38	18	30	28	30	28	22	0	26	22	30	40	42	40	36	62	44	34	34	26	28	32	18	40	30	36	44	32	42	40	34
90min40	32	38	24	24	28	38	24	24	32	30	28	48	34	28	26	40	36	38	30	26	32	32	34	26	32	26	0	36	32	34	38	38	40	56	38	28	34	26	30	34	30	36	30	26	44	38	42	38	48
90min43	32	26	26	34	36	18	36	38	34	38	32	40	42	32	32	46	46	42	34	30	30	26	20	34	26	22	36	0	44	46	44	42	36	58	42	28	30	32	26	24	30	34	26	40	46	46	46	46	34
90min46	36	42	44	36	42	40	38	22	44	46	42	36	40	46	42	40	42	42	36	36	34	40	48	40	42	30	32	44	0	38	30	48	46	56	42	38	40	44	36	44	38	44	40	44	44	30	38	52	42
90min49	42	46	38	30	42	44	48	34	42	32	28	48	40	26	40	40	36	42	40	40	38	42	42	42	44	40	34	46	38	0	30	42	46	58	42	42	42	38	38	34	42	42	34	48	50	40	44	52	28
90min52	40	42	44	42	46	30	40	26	48	34	32	42	42	46	38	42	48	44	38	38	40	40	40	40	44	42	38	44	30	30	0	50	46	58	44	40	44	46	38	42	46	48	44	52	48	38	40	56	46
90min55	38	46	34	24	44	44	40	42	34	44	34	40	52	30	32	46	46	38	34	42	24	34	44	36	32	40	38	42	48	42	50	0	42	58	38	34	28	36	40	32	36	32	32	36	54	50	56	48	48
90min58	44	38	40	42	40	38	42	48	36	34	38	34	34	38	40	38	44	46	40	38	44	38	40	38	32	36	40	36	46	46	46	42	0	58	46	40	46	40	36	34	40	42	42	38	44	46	48	42	42
90min61	54	58	56	50	58	56	50	50	60	62	60	52	62	64	52	56	66	54	56	60	50	52	54	58	64	62	56	58	56	58	58	58	58	0	54	54	50	60	56	50	62	58	62	56	52	62	68	60	64
95min5	22	36	30	30	32	36	34	30	30	38	42	40	46	38	34	46	42	0	22	34	26	38	34	30	36	44	38	42	42	42	44	38	46	54	0	22	22	38	30	30	36	32	36	44	48	40	52	50	50
95min10	14	26	24	22	28	22	30	32	24	28	32	34	40	30	22	42	42	22	20	26	16	18	22	18	22	34	28	28	38	42	40	34	40	54	22	0	14	22	14	18	24	24	18	34	38	42	48	42	44
95min15	14	26	22	18	26	28	24	32	26	34	36	40	50	32	22	46	46	22	20	30	10	20	28	18	32	34	34	30	40	42	44	28	46	50	22	14	0	24	20	18	22	22	22	34	40	42	50	44	44
95min22	24	34	24	20	20	34	34	34	20	28	34	38	42	28	30	40	36	38	28	26	26	22	20	14	26	26	26	32	44	38	46	36	40	60	38	22	24	0	24	22	18	28	20	34	40	42	44	34	36
95min25	18	20	20	24	24	26	26	32	30	22	32	44	42	26	22	46	48	30	20	22	22	20	20	22	34	28	30	26	36	38	38	40	36	56	30	14	20	24	0	18	28	26	24	34	36	40	48	38	42
95min28	24	28	18	18	18	26	26	36	24	24	30	38	50	26	32	44	44	30	24	26	20	20	22	24	28	32	34	24	44	34	42	32	34	50	30	18	18	22	18	0	22	18	18	30	38	46	52	44	40
95min31	30	28	28	26	26	34	34	34	30	30	34	44	42	28	36	34	38	36	34	18	26	24	30	18	22	18	30	30	38	42	46	36	40	62	36	24	22	18	28	22	0	34	18	34	34	36	50	34	38
95min34	32	28	24	22	22	34	34	40	22	32	40	46	48	36	34	50	44	32	26	40	26	28	34	26	34	40	36	34	44	42	48	32	42	58	32	24	22	28	26	18	34	0	28	38	44	48	52	48	42
95min37	28	34	20	22	22	28	28	38	26	26	30	44	46	20	30	42	36	36	30	28	24	22	26	20	26	30	30	26	40	34	44	32	42	62	36	18	22	20	24	18	18	28	0	34	34	42	58	36	32
95min40	40	42	32	34	34	46	46	36	36	34	42	48	46	42	38	46	50	44	36	32	36	40	40	34	40	36	26	40	44	48	52	36	38	56	44	34	34	34	34	30	34	38	34	0	44	40	52	38	52
95min43	46	42	40	42	42	48	48	44	42	32	50	50	46	40	42	44	50	48	44	36	48	44	42	32	44	44	44	46	44	50	48	54	44	52	48	38	40	40	36	38	34	44	34	44	0	44	60	22	46
95min46	44	46	40	48	48	48	48	28	48	38	44	46	32	42	48	40	46	40	44	38	46	50	40	38	40	32	38	46	30	40	38	50	46	62	40	42	42	42	40	46	36	48	42	40	44	0	36	44	44
95min49	48	50	50	50	50	48	48	32	54	54	48	42	40	56	42	48	52	52	52	48	50	46	40	50	50	42	42	46	38	44	40	56	48	68	52	48	50	44	48	52	50	52	58	52	60	36	0	52	52
95min52	50	48	40	46	46	54	54	44	44	42	52	52	46	44	42	42	52	50	50	38	52	46	40	36	44	40	38	46	52	52	56	48	42	60	50	42	44	34	38	44	34	48	36	38	22	44	52	0	46
95min55	44	40	46	44	44	44	44	44	34	44	44	36	36	34	48	36	34	50	48	46	48	42	38	40	36	34	48	34	42	28	46	48	42	64	50	44	44	36	42	40	38	42	32	52	46	44	52	46	0
95min58	36	36	34	36	36	40	40	42	36	42	38	50	54	32	36	38	46	44	28	34	32	34	38	34	32	36	42	38	46	44	48	36	36	56	44	42	38	36	36	36	34	44	36	44	52	50	60	48	44
95min61	68	66	64	64	64	68	68	56	62	64	68	54	60	60	68	60	60	68	68	56	68	66	60	66	60	60	62	62	64	56	64	66	62	68	68	68	68	62	64	56	60	68	68	60	62	62	56	62	54
	1600	1754	1580	1596	1640	1836	1798	1740	1674	1752	1858	2126	2142	1746	1760	2136	2154	1858	1594	1618	1608	1617	1662	1488	1708	1732	1710	1788	2046	2036	2128	2016	2058	2870	1858	1508	1574	1592	1542	1532	1628	1806	1596	2016	2194	2150	2446	2270	2136
[truncated: 2 more columns]

## Sheet: Table S3 
Table S3. Data assembly information of c90min31
sample ID	reads_raw	reads_passed_filter	clusters_total	clusters_hidepth	hetero_est	error_est	reads_consens	loci_in_assembly
F.heteromorpha20160295	7476276	7475231	849485	132537	0.016	0.002	118449	25532
F.abelii20160306	17978691	17968409	600182	156579	0.038	0.004	91715	21596
F.abelii20160308	5546838	5545975	222537	137284	0.014	0.003	123701	29364
F.periptera20160380	5045087	5037368	306652	135126	0.023	0.003	116066	29020
F.pyriformis20160414	4187367	4187335	208793	128949	0.019	0.002	114944	28132
F.pandurata20160446	4071382	4068064	226680	128486	0.018	0.002	113912	27887
F.pyriformis20160449	3843575	3840101	846367	104180	0.034	0.004	69010	17483
F.pyriformis20160451	5692924	5687739	1000342	127443	0.037	0.004	76576	18232
F.pandurata20160453	3891157	3887144	896220	107772	0.033	0.004	74417	19267
F.formosana20160455	11885000	11882283	534090	140781	0.024	0.002	120078	27811
F.?pingtangensis20160457	11440595	11438092	893709	178960	0.027	0.002	148433	30816
F.pandurata20160458	5668247	5665103	252875	84706	0.048	0.004	51570	11214
F.pandurata20160460	6111135	6107693	256638	75931	0.051	0.004	44797	9273
F.?pandurata20170002	10283936	10282276	397583	153190	0.021	0.002	134556	27998
F.pandurata20170011	10515794	10514176	333306	160584	0.031	0.002	131073	29259
F.stenophylla20170032	4432866	4431500	558459	125470	0.016	0.004	110373	27106
F.stenophylla20170033	5385748	5375345	509905	132870	0.016	0.003	117633	28412
F.stenophylla20170035	4801518	4800303	733405	141538	0.015	0.004	124747	27400
F.gas.var.laceratifolia20170038	5705201	5703483	290249	143449	0.021	0.003	124007	29990
F.gas.var.laceratifolia20170039	4093307	4092271	235858	131400	0.019	0.003	115330	29111
F.pingtangensis20170043	8051743	8050353	334458	136164	0.021	0.002	120108	28019
F.gas.var.esquirolii20170044	3987152	3986135	286151	107895	0.037	0.004	65385	15801
F.erecta20170053	7239386	7238131	299481	133535	0.016	0.002	119919	29645
F.abelii20170104	8481410	8479669	367930	137840	0.02	0.002	121694	28169
F.formosana20170105	8607449	8605822	272156	127871	0.02	0.002	114332	27761
F.formosana20170106	5559222	5558580	234279	126077	0.02	0.001	113726	27891
F.?pandurata20170107	9036219	9029817	378130	138479	0.023	0.004	119122	27943
F.?pandurata20170108	7421370	7418465	300426	129314	0.02	0.003	112351	27331
F.gas.var.laceratifolia20170113	9200124	9198381	289722	151313	0.023	0.002	129310	29913
F.chapaensis20170117	9079307	9077417	327206	147977	0.025	0.002	126020	28914
F.heteromorpha20170119	5358542	5356868	293936	129333	0.019	0.003	112669	27900
F.gas.esquirolii20170156	3736617	3733154	1056664	106164	0.036	0.005	65396	18025
F.gas.esquirolii20170159_6	4769249	4767599	548779	135653	0.035	0.003	80852	18945
F.gas.esquirolii20170159	3796572	3793527	363491	128131	0.017	0.002	113672	28107
F.pyr.var.hirtinervis20170181	6624691	6624349	268280	133411	0.022	0.002	116717	27698
F.tannoensis20170188	3995889	3994711	315671	107623	0.04	0.004	56644	13940
F.vaccinioides20170189	5560859	5559900	270752	128250	0.018	0.002	115576	28819
F.erecta20170190	8278939	8277279	248422	131398	0.019	0.002	116571	28651
F.abelii20180013	8139038	8137917	965689	145861	0.013	0.002	133664	27040
F.periptera20180048	26697151	26691467	760777	139938	0.043	0.002	114447	21037
F.?pandurata20180080	23170200	23164011	572116	129093	0.046	0.002	104075	21494
F.gas.var.laceratifolia20180149	5213307	5211661	417535	138877	0.021	0.004	119418	29188
F.ischnopoda20180172	9626192	9615108	581567	170391	0.019	0.008	141997	28795
F.gas.var.laceratifolia20180177	4758371	4757795	288393	134537	0.021	0.002	120256	29318
F.gas.var.viridescens20180182	4355383	4354743	327653	130615	0.019	0.002	116611	28154
F.gas.var.viridescens20180191	7262067	7260906	357894	152001	0.018	0.002	134466	29448
F.pan.var.angustifolia20180195	6282002	6280154	295103	137776	0.018	0.004	120223	29549
F.gas.var.laceratifolia20190041	7662777	7662679	384803	164385	0.025	0.002	143155	30995
F.periptera20190121	5281934	5281190	435899	131930	0.02	0.002	117102	26472
F.periptera20190122	10411104	10410434	1249566	165357	0.019	0.002	145578	28801
F.periptera20190126	8030652	8029984	595406	139345	0.017	0.002	124744	28643
F.pingtangensis20190128	5525428	5525319	472597	152495	0.018	0.002	139225	29213
F.ischnopoda20190134	8259247	8259101	566853	172746	0.016	0.002	157852	29790
F.periptera20190135	8182087	8181202	890495	152930	0.021	0.002	133220	27305
F.?stenophylla20190140	9729069	9728601	474264	140453	0.015	0.002	125258	28433
F.?stenophylla20190148	9712492	9711836	488242	140525	0.015	0.002	125507	28649
F.?stenophylla20190153	8131804	8130985	848672	159703	0.019	0.002	136991	27983
F.pedunculosa20190208	9046036	9045947	215784	149990	0.014	0.002	136979	26072
F.formosana20190220	7495469	7494855	557347	130512	0.017	0.002	116775	25883
F.vaccinioides20190229	9260095	9259974	260449	136401	0.012	0.001	127216	29884
F.tannoensis20190234	7879232	7879113	233374	159692	0.02	0.002	141344	30834
F.tannoensis20190236	9236370	9236230	331845	150713	0.026	0.002	131944	28485
F.erecta20190283	8909814	8909059	257207	123444	0.012	0.002	113591	28428
F.vaccinioides20190292	5239771	5239661	224211	130943	0.011	0.002	122560	29471
F.pumilaSSB_5	12852659	12840091	790918	254641	0.026	0.009	191482	28530

## Sheet: Table S4
Table S4. CV error metrics of Ficus erecta complex based on c90min31 SNPs
K	CV error
1	0.51915
2	0.42419
3	0.38195
4	0.35952
5	0.35787
6	0.33883
7	0.33936
8	0.31512
9	0.31629
10	0.32005
11	0.29873
12	0.30564
13	0.33654
14	0.32272
15	0.33138
16	0.32497
17	0.3315
18	0.3276

## Sheet: Table S5
Table S5.Original data of Ficus erecta complex from flow cytometry
			date 2020.5.6			date 2020.5.7			date 2020.5.19			date 2020.7.9
序号	sample number	taxa	count	Mean	CV	count	Mean	CV	count	Mean	CV	count	Mean	CV
	20200034_1	F. pumila	116	43.26	6.21	174	38.38	6.9	1767	51.44	4.27	1305	44.74	12.22
	SSB_5	F. pumila				1301	40.25	6.54	1733	51.89	4.11
1	20160295	F. heteromorpha	188	36.23	6.37	1145	37.86	5.11
2	20160306	F. abelii	186	35.95	7.36	2606	30.85	7.06
3	20160308	F. abelii	174	28.79	6.51	2068	24.03	6.17
4	20160380	F. periptera				1941	24.8	5.44
5	20160414	F. pyriformis	364	40.09	7.66	1306	46.03	5.18
6	20160446	F. pandurata	237	43.72	6.76	759	43.02	4.68
7	20160449	F. pyriformis	151	41.3	5.84	571	45.15	5.56
8	20160451	F. pyriformis				819	41.03	5.7
9	20160453	F. pandurata							525	55.63	4.5
10	20160455	F. formosana	646	44.72	6.56				1278	58.26	3.73
11	20160457	F. ?pingtangensis	798	44.67	6.52				1011	61.92	3.65
12	20160458	F. pandurata	301	39.14	7.78				1904	55.78	4.14
13	20160460	F. pandurata	140	40.16	6.17				2738	60.32	3.66
14	20170002	F. ?pandurata	197	43.65	5.86				1220	45.31	5.07
15	20170011	F. pandurata	120	70.76	4.11				1169	97.47	2.34
16	20170032	F. stenophylla	74	46.72	5.15				2050	61.3	3.65
17	20170033	F. stenophylla	379	42.18	5.61				1176	60.86	3.11
18	20170035	F. stenophylla	344	47.15	5.46				764	58.9	3.33
19	20170038	F. gasparriniana var. laceratifolia	452	60.44	4.66				1394	82.22	2.56
20	20170039	F. gasparriniana var. laceratifolia	93	51.17	5.93				1220	75.61	4.05
21	20170043	F. pingtangensis	290	42.32	7.47				3816	58.4	3.86
22	20170053	F. erecta							708	56.2	5.12
23	20170104	F. abelii	704	41.34	5				2390	60.07	3.72
24	20170105	F. formosana	572	46.14	3.57				3415	63.94	4.17
25	20170106	F. formosana	311	46.33	4.35				4102	66.46	3.95
26	20170107	F. ?pandurata	616	38.65	6.93				1338	57.85	2.87
27	20170108	F. ?pandurata	955	42.74	4.7				1345	58.28	2.87
28	20170113	F. gasparriniana var. laceratifolia	779	45.89	4.86				1273	65.26	2.7
29	20170117	F. chapaensis	1729	44.41	5.03				1687	58.87	2.96
30	20170119	F. heteromorpha	929	43.4	6.79				1236	59.93	3.97
31	20170156	F. gasparriniana var. esquirolii							290	64.71	3.94
32	20170159	F. gasparriniana var. esquirolii							95	65.79	3.32
33	20170159_6	F. gasparriniana var. esquirolii	200	41.56	6.46				806	56.67	4.26
34	20170181	F. pyriformis var. hirtinervis	528	41.01	6.39				1346	57.02	3.74
35	20170188	F. tannoensis	311	66.49	5.76				2943	100.24	3.93
36	20170189	F. vaccinioides	579	41.8	5.57				1613	54.44	3.85
37	20170190	F. erecta	865	37.96	5.22				4746	57.07	4.18
38	20180013	F. abelii				1483	47.12	5.33
39	20180048	F. periptera				431	35.4	5.19
40	20180080	F. ?pandurata				1822	36.44	4.93
41	20180149	F. gasparriniana var. laceratifolia							223	87.73	5.04
42	20180172	F. ischnopoda				2462	42.19	6.27
43	20180177	F. gasparriniana var. laceratifolia				2458	40.39	6.43
44	20180182	F. gasparriniana var. viridescens				1060	33.21	4.88
45	20180191	F. gasparriniana var. viridescens				2543	41.6	5.82
46	20180195	F. pandurata var. angustifolia				980	49.39	3.8
47	20190041	F. gasparriniana var. laceratifolia				1002	78.03	4.63
48	20190121	F. periptera				2176	47.17	6.4
49	20190122	F. periptera							689	64.72	3.52
50	20190126	F. periptera							872	59.47	4.24
51	20190128	F. pingtangensis				1143	36.36	5.68
52	20190134	F. ischnopoda				2034	44.41	6.32
53	20190140	F. ?stenophylla				1780	45.04	4.21
54	20190148	F. ?stenophylla				1593	44.64	4.07
55	20190208	F. pedunculosa				2049	85.75	3.94
56	20190220	F. formosana							269	48.54	5.95
57	20190229	F. vaccinioides				898	44.15	4.6
58	20190234	F. tannoensis				2754	66	5.03
59	20190236	F. tannoensis				863	82.26	4.47
60	20190283	F. erecta				2679	38.31	6.6
61	20190292	F. vaccinioides				596	38.95	6.98
62	20170044	F. gasparriniana var. esquirolii										577	74.06	5.63
63	20170045	F. gasparriniana var. esquirolii										440	73.98	5.66
64	20170047	F. gasparriniana var.laceratifolia										553	75.31	5.59
65	20170048	F. gasparriniana var. laceratifolia										852	72.01	6
66	20170120	F. gasparriniana var. viridescens										742	51.89	6.2
67	20170065	F. erecta										1510	55.43	6.17
68	20190238	F. pedunculosa										740	109.86	3.75
	total sample size		31			28			33			7
